# Supplementary material for: Composition of Flavonoids in the Petals of Freesia and Prediction of Four Novel Transcription Factors Involving in Freesia Flavonoid Pathway
Source: Front Plant Sci. 2021 Nov 15;12:756300. doi: 10.3389/fpls.2021.756300 (PMC8634401; doi:10.3389/fpls.2021.756300)
Supplement: Supplementary file 1 [file Data_Sheet_1.zip]

Archive with 9 entries (9 files):
- Supplementary Figures 1-3 .PDF
- Supplementary Table 1.DOCX
- Supplementary Table 2.DOCX
- Supplementary Table 3.DOCX
- Supplementary Table 4.DOCX
- Supplementary Table 5.DOCX
- Supplementary Table 6.DOCX
- Supplementary Table 7.DOCX
- Supplementary Table 8.DOCX
